# Supplementary material for: Functional EF-Hands in Neuronal Calcium Sensor GCAP2 Determine Its Phosphorylation State and Subcellular Distribution In Vivo, and Are Essential for Photoreceptor Cell Integrity
Source: PLoS Genet. 2014 Jul 24;10(7):e1004480. doi: 10.1371/journal.pgen.1004480 (PMC4109901; doi:10.1371/journal.pgen.1004480)
Supplement: Table S1 — Spectral counting of Proteins identified by LC-MS/MS in GCAP2 immunoprecipitation experiments. (XLSX) [file pgen.1004480.s005.xlsx]

## Sheet: Hoja1
TABLE S1: Spectral counting of identified proteins by LC-MS/MS with > 1.5-fold spectral counting in bEF-GCAP2 than in bGCAP2 line.
				Exp 1
				bGCAP2 ctrl line E		bEF-GCAP2 Line B		GCAPs -/- ctrl		Ratio of spectra (EF-GCAP2 / ctrl line E) normalized to ratio of GCAP2 spectra (EF-GCAP2 / ctrl line E)
				peptides	spectra	peptides	spectra	peptides	spectra
Guanylate cyclase activating protein 2	GUC1B-BOVIN	P51177	GUCA1B	12	49	10	140	0	0	x1
14-3-3 protein epsilon	1433E-MOUSE	P62259	Ywhae	11	28	19	134	6	12	x1.9
14-3-3 protein gamma	1433G-MOUSE	P61982	Ywhag	9	11	12	47	4	7	x1.6
14-3-3 protein zeta/delta	1433Z-MOUSE	P63101	Ywhaz	7	10	15	59	9	15	x2.1
14-3-3 protein beta/alpha	1433B-MOUSE	Q9CQV8	Ywhab	6	8	13	45	6	9	x2.1
14-3-3 protein theta	1433T-MOUSE	P68254	Ywhaq	5	7	16	50	5	8	x2.6
14-3-3 protein eta	1433F_MOUSE	P68510	Ywhah	5	7	13	40	3	6	x2
14-3-3 protein sigma	1433S_MOUSE	O70456	Sfn	3	5	4	22	0	0	x1.7
				Exp 2
				bGCAP2 ctrl line E		bEF-GCAP2 Line B		GCAPs -/- ctrl		Ratio of spectra (EF-GCAP2 / ctrl line E) normalized to ratio of GCAP2 spectra (EF-GCAP2 / ctrl line E)
				peptides	spectra	peptides	spectra	peptides	spectra
Guanylate cyclase activating protein 2	GUC1B-BOVIN	P51177	GUCA1B	9	44	6	32	0	0	x1
14-3-3 protein epsilon	1433E-MOUSE	P62259	Ywhae	5	7	10	29	5	5	x5.6
14-3-3 protein gamma	1433G-MOUSE	P61982	Ywhag	4	5	8	16	3	3	x4.4
14-3-3 protein zeta/delta	1433Z-MOUSE	P63101	Ywhaz	6	8	9	24	6	6	x4.1
14-3-3 protein beta/alpha	1433B-MOUSE	Q9CQV8	Ywhab	0	0	8	17	0	0	ND
14-3-3 protein theta	1433T-MOUSE	P68254	Ywhaq	3	4	7	15	3	3	x5.1
